# Supplementary material for: 2D Ruddlesden–Popper Perovskites with Polymer Additive as Stable and Transparent Optoelectronic Materials for Building-Integrated Applications
Source: Nanomaterials (Basel). 2024 Jul 11;14(14):1184. doi: 10.3390/nano14141184 (PMC11280112; doi:10.3390/nano14141184)
Supplement: Supplementary file 1 [file nanomaterials-14-01184-s001.zip]

Archive with 1 entries (1 files):
- nanomaterials-3060642-supplementary.pdf
